# Supplementary material for: A DeepSeek-powered AI system for automated chest radiograph interpretation in clinical practice
Source: Nat Commun. 2026 May 7;17:6141. doi: 10.1038/s41467-026-72680-6 (PMC13365505; doi:10.1038/s41467-026-72680-6)
Supplement: Supplementary file 4 — Source data [file 41467_2026_72680_MOESM4_ESM.xlsx]

## Sheet: Figure 3A
AI-generated	Standard care	AI-assisted
5	5	5
5	3	4
1	5	5
1	3	4
5	4	4
1	5	5
3	5	5
5	4	4
5	3	4
1	5	5
1	5	5
5	4	4
1	3	4
3	4	4
3	4	4
5	4	4
5	2	4
4	4	4
3	4	5
3	5	5
2	4	4
4	4	4
4	5	5
2	5	5
3	4	4
3	2	4
5	5	5
3	5	5
3	4	4
3	4	4
3	4	4
3	4	4
3	4	4
3	5	5
3	3	4
4	4	5
3	4	4
5	4	4
5	4	4
1	5	5
1	4	4
5	5	5
1	5	5
3	5	5
3	3	4
5	4	4
5	4	4
4	4	4
3	3	4
3	4	4
2	4	5
4	5	5
4	4	4
2	4	4
3	5	5
1	5	5
3	4	4
3	2	4
3	5	5
3	5	5
4	4	4
2	4	4
3	3	4
3	4	4
3	4	4
3	4	4
4	3	4
3	4	4
3	4	5
3	5	5
3	4	4
3	4	4
5	5	5
3	5	5
3	4	4
5	2	4
5	5	5
1	5	5
1	4	4
5	4	4
1	4	4
3	4	4
3	4	4
5	5	5
5	3	4
1	4	5
1	4	4
5	4	4
1	4	4
3	5	5
3	4	4
5	5	5
5	5	5
4	5	5
3	4	4
3	4	4
2	4	4
4	4	4
4	4	4
2	4	4
3	5	5
5	3	4
1	5	5
1	3	4
5	4	4
1	5	5
3	5	5
3	4	4
5	3	4
5	5	5
4	5	5
3	4	4
3	3	4
2	4	4
4	4	4
4	4	4
2	3	4
3	3	4
5	4	4
5	4	4
3	4	4
1	3	4
3	4	4
3	4	5
3	5	5
3	4	4
3	4	4
3	5	5
4	5	5
2	4	4
3	2	4
3	5	5
3	5	5
3	4	4
4	4	4
3	4	5
3	4	4
3	4	4
3	4	4
3	5	5
5	4	4
3	5	5
3	5	5
5	5	5
5	4	4
1	4	4
1	4	4
5	4	4
1	4	4
3	4	4
3	5	5
5	3	4
5	5	5
4	3	4
3	4	4
3	5	5
2	5	5
4	4	4
4	3	4
2	5	5
3	5	5
3	3	4
3	4	4
2	4	4
4	4	4
4	3	4
2	4	4
3	4	5
5	5	5
5	4	4
3	4	4
1	5	5
3	5	5
3	4	4
3	2	4
3	5	5
5	5	5
3	4	4
3	4	4
3	4	4
3	4	4
3	4	4
3	4	4
3	5	5
3	3	4
4	4	5
2	4	4
3	4	4
3	4	4
3	5	5
3	4	4
4	5	5
3	5	5
3	5	5
3	4	4
3	4	4
3	4	4
5	4	4
3	4	4
3	4	4
5	5	5
5	3	4
1	5	5
1	3	4
5	4	4
1	5	5
3	5	5
3	4	4
5	3	4
5	5	5
4	3	4
3	4	4
3	4	4
2	4	4
4	3	4
4	4	4
2	4	5
3	5	5
2	4	4
4	4	4
4	5	5
2	5	5
3	4	4
5	2	4
5	5	5
3	5	5
1	4	4
3	4	4
3	4	4
3	4	4
3	4	4
5	4	4
3	4	4
3	5	5
3	3	4
3	4	5
3	4	4
3	4	4
3	4	4
3	5	5
3	4	4
4	5	5
3	5	5
3	5	5
2	4	4
4	4	4
4	4	4
2	4	4
3	4	4
5	4	4
5	5	5
3	3	4
1	5	5
3	3	4
3	4	4
3	5	5
3	5	5
5	4	4
3	3	4
3	5	5
3	5	5
3	4	4
3	3	4
2	4	4
4	4	4
4	4	4
2	3	4
3	4	4
5	4	5
5	5	5
3	4	4
1	4	4
3	5	5
3	5	5
3	4	4
3	2	4
5	5	5
3	5	5
3	4	4
3	4	4
3	4	4
3	4	4
2	4	4
4	5	5
4	3	4
2	4	5
3	4	4
5	4	4
5	4	4
3	5	5
1	4	4
3	5	5
3	5	5
3	5	5
3	4	4
5	4	4
5	5	4
1	3	3
1	5	5
1	3	4
5	4	4
1	5	5
3	5	5
5	4	4
1	3	4
1	5	5
1	5	5
5	4	4
1	3	4
3	4	4
3	4	5
5	4	4
5	5	4
4	4	4
3	4	4
3	5	5
2	4	4
4	4	5
4	5	5
2	5	5
3	4	4
3	2	4
5	5	5
3	5	5
3	4	4
3	4	5
3	4	4
3	4	4
3	4	4
3	5	5
3	3	4
4	4	4
3	4	4
5	4	4
1	4	4
1	5	5
1	4	4
5	5	5
1	5	4
3	5	5
3	3	4
5	4	4
5	4	5
4	4	4
3	5	4
3	4	4
2	4	4
4	5	5
4	4	4
2	4	5
3	5	5
1	5	5
3	4	4
3	2	4
3	5	5
3	5	5
4	4	4
2	4	5
3	3	4
3	4	4
3	4	5
3	4	4
3	5	4
3	4	4
3	4	4
2	5	5
3	4	4
3	4	5
5	5	5
3	5	5
3	4	4
5	2	4
1	5	5
1	5	5
1	4	4
5	4	5
1	4	4
3	4	4
3	4	4
5	5	5
1	3	4
1	4	4
1	4	4
5	4	4
1	4	4
3	5	5
3	4	4
5	5	5
5	5	4
4	5	5
3	4	4
3	4	4
2	4	3
4	3	4
4	4	4
2	3	5
3	5	4
1	3	3
1	5	5
1	3	4
5	4	4
1	5	5
3	5	5
3	4	4
5	3	4
5	5	5
4	5	5
3	4	4
3	3	4
2	4	4
4	4	5
4	4	4
2	5	4
3	3	4
5	4	4
5	4	5
3	4	4
1	5	4
3	4	4
4	4	4
3	5	5
3	4	4
3	4	5
3	5	5
4	5	5
2	4	4
3	2	4
3	5	5
3	5	5
3	4	4
3	4	5
3	4	4
3	4	4
2	4	4
3	4	4
3	5	5
5	4	4
3	5	5
3	5	4
5	5	5
1	4	4
1	4	4
1	4	3
5	3	4
1	4	4
3	3	5
3	5	4
5	3	3
5	5	5
4	3	4
3	4	4
3	5	5
2	5	5
4	4	4
4	3	4
2	5	5
3	5	5
3	3	4
3	4	4
2	4	5
4	4	4
4	5	4
2	4	4
3	4	4
5	5	5
5	4	4
3	4	5
1	5	5
3	5	5
4	4	4
3	2	4
3	5	5
5	5	5
3	4	4
3	4	5
3	4	5
3	4	4
3	4	4
3	4	4
3	5	5
3	3	4
4	4	4
2	4	4
3	4	4
3	4	4
3	5	5
3	4	4
3	5	5
3	5	4
3	5	5
2	4	4
3	4	4
3	4	3
5	3	4
3	4	4
3	3	5
5	5	4
1	3	3
1	5	5
1	3	4
5	4	4
1	5	5
3	5	5
3	4	4
5	3	4
5	5	5
4	3	4
3	4	4
3	4	5
2	4	4
4	5	4
4	4	4
2	4	4
3	5	5
2	4	4
4	4	5
4	5	5
2	5	5
3	4	4
5	2	4
5	5	5
3	5	5
1	4	4
3	4	5
4	4	4
3	4	5
3	4	4
5	4	4
3	4	4
3	5	5
3	3	4
3	4	4
3	4	4
3	4	4
3	4	4
3	5	5
3	4	4
3	5	5
3	5	4
3	5	5
2	4	4
4	4	4
4	4	3
2	3	4
3	4	4
5	3	5
5	5	4
3	3	3
1	5	5
3	3	4
4	4	4
3	5	5
3	5	5
5	4	4
3	3	4
3	5	5
3	5	5
3	4	4
3	3	4
2	4	4
4	4	5
4	4	4
2	5	4
3	4	4
5	4	4
5	5	5
3	4	4
1	4	5
3	5	5
4	5	5
3	4	4
3	2	4
5	5	5
3	5	5
3	4	4
3	4	5
3	4	4
3	4	4
2	4	4
4	5	5
4	3	4
2	4	4
3	4	4
5	4	4
5	4	4
3	5	5
1	4	4
3	5	5
4	5	4
3	5	5
3	4	4
5	4	4
1	2	5
5	3	4
5	5	5
1	5	4
5	4	4
1	5	5
3	5	5
1	4	4
5	3	4
5	5	5
1	5	5
5	4	4
1	5	5
3	4	4
3	4	4
5	4	5
5	2	4
4	3	4
3	4	4
3	5	5
2	5	4
4	4	4
4	5	5
2	5	5
3	4	4
5	2	4
1	5	5
3	5	5
5	4	4
3	4	4
1	3	4
3	4	4
1	2	4
3	5	5
3	3	4
4	4	4
3	3	4
1	4	4
5	4	4
5	3	5
1	4	4
5	5	5
1	5	5
3	5	5
3	5	5
5	4	4
5	4	4
4	4	5
3	3	4
3	3	4
2	4	4
4	5	5
4	5	4
2	4	4
3	5	5
1	5	5
3	4	4
1	2	4
3	5	5
3	5	5
4	4	4
2	4	4
3	5	5
3	4	4
3	4	4
3	4	5
3	3	4
2	3	4
3	4	4
3	5	5
3	5	4
3	4	4
5	5	5
3	5	5
3	4	4
1	2	4
5	5	5
5	5	5
1	4	4
5	4	4
1	3	4
3	4	4
3	2	4
1	5	5
5	3	4
5	4	4
1	3	4
5	4	4
1	4	4
3	3	5
3	4	4
5	5	5
5	5	5
4	5	5
3	5	4
3	2	4
2	4	4
4	4	4
4	5	4
2	4	4
3	2	5
5	3	4
5	5	5
1	5	4
5	4	4
1	5	5
3	5	5
3	4	4
5	3	4
5	5	5
4	5	5
3	4	4
3	5	5
2	4	4
4	4	4
4	4	5
2	3	4
3	5	5
5	4	4
5	4	4
3	4	5
3	3	4
1	3	4
3	4	4
3	5	5
1	5	4
3	4	4
3	5	5
4	5	5
2	4	4
3	2	4
3	5	5
3	5	5
3	4	4
3	4	4
2	4	4
3	3	4
3	4	4
3	4	4
3	3	5
5	4	4
3	5	5
3	5	5
1	5	5
5	5	4
5	2	4
1	4	4
5	4	4
1	5	4
3	4	4
3	2	5
5	3	4
5	5	5
4	5	4
3	4	4
3	5	5
2	5	5
4	4	4
4	3	4
2	5	5
3	5	5
3	5	5
3	4	4
2	4	4
4	4	5
4	3	4
2	3	4
3	4	4
5	5	5
5	5	4
3	4	4
3	5	5
1	5	5
3	4	4
3	2	4
5	5	5
1	5	5
3	4	4
5	4	4
3	4	4
1	3	4
3	4	4
1	2	4
3	5	5
3	3	4
4	4	4
2	3	4
3	4	4
3	4	4
3	3	5
3	4	4
3	5	5
2	5	5
3	5	5
3	5	4
3	2	4
3	4	4
5	4	4
3	5	4
3	4	4
1	2	5
5	3	4
5	5	5
1	5	4
5	4	4
1	5	5
3	5	5
3	4	4
5	3	4
5	5	5
4	5	5
3	4	4
3	4	4
2	4	5
4	3	4
4	3	4
2	4	4
3	5	5
2	5	4
4	4	4
4	5	5
2	5	5
3	4	4
5	2	4
5	5	5
3	5	5
3	4	4
1	4	4
3	4	4
3	4	4
5	3	4
1	4	4
3	2	4
5	5	5
3	3	4
1	4	4
3	3	4
3	4	4
3	4	4
3	3	5
3	4	4
3	5	5
2	5	5
3	5	5
2	5	4
4	2	4
4	4	4
2	4	4
3	5	4
5	4	4
5	2	5
3	3	4
3	5	5
1	5	4
3	4	4
3	5	5
5	5	5
1	4	4
3	3	4
5	5	5
3	5	5
1	4	4
3	5	5
2	4	4
4	4	4
4	4	5
2	3	4
3	3	4
5	4	4
5	5	5
3	5	4
3	4	4
1	5	5
3	5	5
3	4	4
5	2	4
1	5	5
3	5	5
5	4	4
3	4	4
1	3	4
3	4	4
2	2	4
4	5	5
4	3	4
2	4	4
3	3	4
5	4	4
5	4	4
3	3	5
3	4	4
1	5	5
3	5	5
3	5	5
5	5	4
1	2	4
5	5	5
1	3	4
5	2	5
1	3	4
5	4	4
1	5	5
3	5	5
5	4	4
1	3	4
5	5	5
1	5	5
5	4	4
1	3	4
3	4	4
3	4	4
5	4	5
5	5	4
4	4	4
3	4	5
3	5	5
2	4	5
4	4	4
4	5	5
2	5	5
3	4	4
3	2	4
4	5	5
3	5	5
3	4	4
3	3	5
3	4	4
3	2	5
5	4	4
4	5	5
3	5	4
4	4	4
3	4	4
5	4	4
1	4	5
5	5	5
1	4	4
5	5	4
1	5	5
3	5	5
3	3	4
5	4	4
5	4	4
4	4	5
3	5	4
3	4	4
2	4	5
4	5	5
4	4	5
2	4	4
3	5	5
1	5	5
3	4	4
5	2	4
4	5	5
3	5	5
4	4	4
2	3	5
3	3	4
3	4	4
3	4	4
3	4	5
5	5	4
3	4	4
3	4	5
2	5	5
3	4	5
3	4	4
5	5	5
3	5	5
3	4	4
5	2	4
1	5	5
5	5	5
1	4	4
5	3	5
1	4	4
3	2	5
3	4	4
5	5	5
1	5	4
5	4	4
1	4	4
5	4	4
1	4	5
3	5	5
3	4	4
5	5	4
5	5	5
4	5	5
3	4	4
3	4	5
2	4	4
4	2	3
4	4	4
2	4	4
3	5	5
1	3	4
5	2	5
1	3	4
5	4	4
1	5	5
3	5	5
3	4	4
5	3	4
5	5	5
4	5	5
3	4	4
3	3	4
2	4	4
4	4	4
4	4	5
2	5	4
3	3	4
5	4	4
5	4	4
3	4	5
1	5	4
3	4	4
3	4	5
3	5	5
5	4	5
4	4	4
3	5	5
4	5	5
2	4	4
3	2	4
3	5	5
3	5	5
3	4	4
5	3	5
3	4	4
3	4	4
2	4	4
3	4	5
3	5	5
5	4	4
3	5	4
3	5	5
5	5	5
1	4	4
5	4	5
1	4	4
5	2	3
1	4	4
3	4	4
3	5	5
5	3	4
5	2	5
4	3	4
3	4	4
3	5	5
2	5	5
4	4	4
4	3	4
2	5	5
3	5	5
3	3	4
3	4	4
2	4	4
4	4	5
4	5	4
2	4	4
3	4	5
5	5	5
5	4	5
3	4	4
1	5	5
3	5	5
3	4	4
5	2	4
3	5	5
4	5	5
3	4	4
3	3	5
3	3	5
3	4	4
3	2	5
5	4	4
4	5	5
3	5	4
4	4	4
2	4	4
3	4	4
3	4	5
3	5	5
3	4	4
5	5	4
3	5	5
3	5	5
2	4	4
3	4	5
3	4	4
5	2	3
3	4	4
3	4	4
5	5	5
1	3	4
5	2	5
1	3	4
5	4	4
1	5	5
3	5	5
3	4	4
5	3	4
5	5	5
4	3	4
3	4	4
3	4	4
2	4	5
4	5	4
4	4	4
2	4	5
3	5	5
2	4	5
4	4	4
4	5	5
2	5	5
3	4	4
5	2	4
5	5	5
3	5	5
1	4	4
3	3	5
3	4	4
5	3	5
3	4	4
4	2	5
3	4	4
3	5	5
3	5	4
3	4	4
3	4	4
3	4	4
3	4	5
3	5	5
3	4	4
5	5	4
3	5	5
3	5	5
2	4	4
4	4	5
4	4	4
2	2	3
3	4	4
5	4	4
5	5	5
3	3	4
1	2	5
3	3	4
3	4	4
5	5	5
3	5	5
4	4	4
3	3	4
3	5	5
3	5	5
3	4	4
3	3	4
2	4	4
4	4	4
4	4	5
2	5	4
3	4	4
5	4	5
5	5	5
3	4	5
1	4	4
3	5	5
3	5	5
5	4	4
3	2	4
4	5	5
3	5	5
3	4	4
3	3	5
3	4	4
3	2	5
2	4	4
4	5	5
4	5	4
2	4	4
3	4	4
5	4	4
5	4	5
3	5	5
1	4	4
3	5	4
3	5	5
5	5	5
3	4	4
4	4	5
5	5	5
5	3	4
1	5	5
1	3	4
5	4	4
1	5	5
3	5	5
5	4	4
5	3	4
1	5	5
1	5	5
5	4	4
1	3	4
3	4	4
3	4	4
5	4	4
5	3	4
4	4	4
3	4	4
3	5	5
2	4	4
4	4	4
4	5	5
2	5	5
3	4	4
3	2	4
4	5	5
3	5	5
3	4	4
3	4	4
3	4	4
4	4	4
3	4	4
3	5	5
3	3	4
4	4	4
3	4	4
5	4	4
5	4	4
1	5	5
1	4	4
5	5	5
1	5	5
3	5	5
3	3	4
5	4	4
5	4	4
4	4	4
3	3	4
3	4	4
2	4	4
4	5	5
4	4	4
2	4	4
3	5	5
1	5	5
4	4	4
3	2	4
3	5	5
3	5	5
4	4	4
2	4	4
3	3	4
3	4	4
4	4	4
3	4	4
3	3	4
3	4	4
4	4	4
3	5	5
3	4	4
3	4	4
5	5	5
3	5	5
3	4	4
5	2	4
5	5	5
1	5	5
1	4	4
5	4	4
1	4	4
3	4	4
3	4	4
5	5	5
5	3	4
1	4	4
1	4	4
5	4	4
1	4	4
3	5	5
3	4	4
5	5	5
5	5	5
4	5	5
3	3	4
3	4	4
2	4	4
4	4	4
4	4	4
2	3	4
3	5	5
5	3	4
1	5	5
1	3	4
5	4	4
1	5	5
3	5	5
3	4	4
5	3	4
5	5	5
4	5	5
3	4	4
3	3	4
2	4	4
4	4	4
4	4	4
2	3	4
3	3	4
5	4	4
5	4	4
3	4	4
1	3	4
3	4	4
3	4	4
4	5	5
3	4	4
3	4	4
3	5	5
4	5	5
2	4	4
3	2	4
3	5	5
4	5	5
3	4	4
3	4	4
3	4	4
4	4	4
3	4	4
3	4	4
3	5	5
5	4	4
3	5	5
3	5	5
5	5	5
5	3	4
1	4	4
1	4	4
5	4	4
1	4	4
3	3	4
3	5	5
5	3	4
5	5	5
4	3	4
3	4	4
3	5	5
2	5	5
4	4	4
4	3	4
2	5	5
3	5	5
3	3	4
3	4	4
2	4	4
4	4	4
4	3	4
2	4	4
3	4	4
5	5	5
5	4	4
3	4	4
1	5	5
3	5	5
3	4	4
3	2	4
3	5	5
4	5	5
3	4	4
3	4	4
3	4	4
3	4	4
4	4	4
3	4	4
3	5	5
3	3	4
4	4	4
2	4	4
3	4	4
3	4	4
4	5	5
3	4	4
3	5	5
3	5	5
4	5	5
3	3	4
3	4	4
3	4	4
5	4	4
3	4	4
3	3	4
5	5	5
5	3	4
1	5	5
1	3	4
5	4	4
1	5	5
3	5	5
3	4	4
5	3	4
5	5	5
4	3	4
3	4	4
3	4	4
2	4	4
4	3	4
4	4	4
2	4	4
3	5	5
2	4	4
4	4	4
4	5	5
2	5	5
3	4	4
5	2	4
5	5	5
3	5	5
1	4	4
3	4	4
3	4	4
3	4	4
3	4	4
4	4	4
3	4	4
3	5	5
3	3	4
3	4	4
4	4	4
3	4	4
3	4	4
4	5	5
3	4	4
3	5	5
3	5	5
4	5	5
2	3	4
4	4	4
4	4	4
2	4	4
3	4	4
5	3	4
5	5	5
3	3	4
1	5	5
3	3	4
3	4	4
3	5	5
3	5	5
4	4	4
3	3	4
3	5	5
3	5	5
3	4	4
4	3	4
2	4	4
4	4	4
4	4	4
2	3	4
3	4	4
5	4	4
5	5	5
3	4	4
1	4	4
3	5	5
3	5	5
3	4	4
3	2	4
4	5	5
3	5	5
3	4	4
3	4	4
3	4	4
4	4	4
2	4	4
4	5	5
4	3	4
2	4	4
3	4	4
5	4	4
5	4	4
3	5	5
1	4	4
3	5	5
3	5	5
3	5	5
3	3	4
4	4	4

## Sheet: Figure 3B
AI-generated	Standard care	AI-assisted
3	3	3
4	3	4
2	5	5
3	3	4
3	4	4
3	5	5
3	5	5
3	4	3
4	3	4
3	5	5
3	5	5
3	4	4
3	3	4
3	4	4
5	3	4
1	4	4
3	3	4
5	4	4
1	4	5
3	5	5
3	4	4
1	4	4
3	5	3
4	5	5
3	4	4
5	2	4
1	5	5
3	5	5
5	4	4
1	3	4
3	4	4
3	4	4
1	4	4
3	5	3
3	3	4
3	4	5
3	4	4
3	3	4
3	4	4
3	5	5
5	4	4
1	5	5
3	5	5
5	5	5
1	4	4
3	4	5
3	5	5
5	4	4
1	4	4
3	5	3
5	5	5
1	4	4
3	2	4
3	5	5
1	5	5
3	4	4
1	3	4
3	4	4
4	4	4
3	4	4
3	5	3
2	3	4
4	4	5
4	4	4
2	3	4
3	4	4
3	5	5
1	4	4
3	5	5
1	5	5
3	4	4
3	4	4
3	5	3
3	5	5
5	4	4
3	2	4
3	5	5
3	5	5
3	4	4
3	3	4
3	4	4
3	4	4
5	4	4
1	5	3
3	3	4
5	4	5
1	4	4
3	3	4
3	4	4
1	5	5
3	4	4
4	5	5
3	5	5
3	5	5
2	4	3
4	4	4
4	4	5
3	5	5
3	4	4
5	4	4
1	5	3
3	5	5
5	4	4
1	2	4
3	5	5
3	5	5
1	4	4
3	3	4
4	4	4
3	4	4
3	4	4
2	5	3
4	3	4
4	4	5
2	4	4
3	3	4
3	4	4
3	5	5
3	4	4
3	5	5
5	5	5
1	4	4
3	5	3
5	5	5
1	4	4
3	2	4
3	5	5
1	5	5
3	4	4
4	3	4
3	4	4
3	4	4
2	4	4
4	4	4
4	4	5
3	5	5
3	4	4
3	4	4
3	5	3
4	5	5
3	4	4
3	2	4
3	5	5
3	5	5
3	4	4
3	3	4
3	4	4
3	4	4
3	4	4
5	5	3
1	3	4
3	4	5
3	4	4
5	3	4
1	4	4
3	5	5
5	4	4
3	5	5
3	5	5
3	5	5
3	5	5
5	4	4
1	3	4
3	4	4
5	3	4
1	4	4
3	3	4
3	4	4
1	4	5
3	5	5
4	4	4
3	4	4
3	5	3
2	5	5
4	4	4
4	2	4
3	5	5
3	5	5
5	4	4
3	3	4
3	4	4
3	4	4
3	4	4
3	5	3
3	3	4
3	4	4
3	4	5
4	5	5
2	4	4
3	4	4
3	5	3
3	5	5
3	4	4
3	2	4
3	5	5
3	5	5
5	4	4
1	3	4
3	4	4
5	4	4
1	4	4
3	5	3
3	3	4
1	4	5
3	4	4
4	3	4
3	4	4
3	5	5
2	4	4
4	5	5
4	5	5
2	4	4
4	3	4
4	4	4
2	3	4
3	4	4
3	3	4
1	4	4
3	4	5
1	5	5
3	4	4
3	4	4
3	5	3
3	5	5
5	4	4
3	2	4
3	5	5
3	5	5
3	4	4
3	3	4
3	4	4
3	4	4
5	4	4
1	5	3
3	3	4
5	4	5
1	4	4
3	3	4
3	4	4
1	5	5
3	4	4
4	5	5
3	5	5
3	5	5
2	4	3
4	3	3
4	4	4
3	4	4
3	4	4
5	3	4
1	3	3
3	3	4
5	5	5
1	3	4
3	4	4
3	5	5
3	5	5
3	4	3
3	3	4
3	5	5
3	5	5
3	4	4
3	3	4
5	4	4
1	3	4
5	4	4
1	3	4
3	4	4
5	4	5
1	5	5
4	4	4
3	4	4
3	5	3
2	5	5
4	4	4
3	2	4
3	5	5
2	5	5
3	4	4
3	3	4
3	4	4
3	4	4
3	4	4
3	5	3
3	3	4
5	4	5
1	4	4
5	3	4
1	4	4
3	5	5
5	4	4
1	5	5
3	5	5
3	5	5
1	4	3
3	3	3
3	5	5
4	3	3
2	5	5
3	3	4
3	4	4
3	5	5
4	5	5
4	4	5
4	3	4
3	5	5
4	5	5
3	4	4
3	3	4
4	4	4
1	5	5
1	4	4
4	5	4
5	4	4
1	4	4
3	5	5
3	4	4
1	4	5
4	5	5
4	5	5
4	4	4
1	2	4
1	5	5
4	5	5
5	4	4
1	5	5
3	4	4
3	4	4
1	4	4
4	5	5
3	3	4
3	4	4
4	4	4
3	5	4
3	4	4
4	5	5
1	4	4
1	5	5
4	5	4
5	5	5
1	4	4
3	4	4
4	5	5
1	4	4
1	4	5
4	5	5
5	5	5
1	4	4
3	2	4
3	5	5
1	5	5
4	4	4
1	5	5
4	4	4
4	4	4
3	4	4
3	5	5
2	3	4
4	4	4
4	4	4
2	5	4
3	4	4
4	5	5
1	4	4
3	5	5
1	5	4
3	4	4
4	4	5
3	5	5
4	5	5
5	4	4
3	2	4
3	5	5
4	5	5
4	4	4
3	5	5
3	4	4
4	4	4
1	4	4
1	5	5
4	3	4
5	4	4
1	4	4
3	5	4
3	4	4
1	5	5
4	4	4
4	5	5
3	5	4
3	5	5
2	4	5
4	4	4
4	4	4
3	5	5
4	4	4
1	4	5
1	5	5
4	5	5
5	4	4
1	2	4
3	5	5
3	5	5
1	4	4
4	5	5
4	4	4
3	4	4
3	4	4
2	5	5
4	3	4
4	4	4
2	4	4
3	5	4
4	4	4
3	5	5
3	4	4
4	5	5
1	5	4
1	4	5
4	5	5
5	5	5
1	4	4
3	2	4
3	5	5
1	5	5
4	4	4
4	5	5
3	4	4
3	4	4
2	4	4
4	4	4
4	4	4
3	5	5
3	4	4
3	4	5
4	5	5
3	5	5
3	4	4
3	2	4
2	5	5
3	5	5
3	4	4
4	5	5
3	4	4
3	4	4
4	4	4
1	5	5
1	3	4
3	4	4
4	4	4
1	5	4
1	4	4
4	5	5
5	4	4
4	5	5
3	5	4
3	5	5
4	5	5
1	4	4
1	3	4
4	4	4
5	5	5
1	4	4
3	5	4
3	4	4
1	4	4
4	5	5
4	4	4
3	4	5
3	5	5
2	5	5
4	4	4
4	2	4
3	5	5
4	5	5
5	4	4
3	5	5
3	4	4
4	4	4
3	4	4
3	5	5
3	3	4
3	4	4
3	4	4
4	5	5
2	4	4
3	4	5
3	5	5
3	5	5
4	4	4
3	2	4
3	5	5
4	5	5
1	4	4
1	5	5
4	4	4
5	4	4
1	4	4
3	5	5
3	3	4
1	4	4
4	4	4
4	5	4
3	4	4
3	5	5
2	4	4
4	5	5
4	5	4
2	4	4
4	3	4
4	4	4
2	5	5
3	4	4
4	5	4
1	4	4
3	4	4
1	5	5
3	4	4
4	4	5
3	5	5
4	5	5
5	4	4
3	2	4
3	5	5
4	5	5
4	4	4
3	5	5
3	4	4
4	4	4
1	4	4
1	5	5
4	3	4
5	4	4
1	4	4
3	5	4
3	4	4
1	5	5
4	4	4
4	5	5
3	5	4
3	5	5
2	4	5
4	5	5
4	4	3
3	3	4
4	4	4
1	5	5
1	5	5
4	3	3
5	5	5
1	3	4
3	4	4
3	5	5
2	5	5
3	4	5
3	3	4
4	5	5
3	5	5
3	4	4
4	3	4
1	4	4
1	5	5
1	4	4
1	5	4
4	4	4
5	4	4
1	5	5
4	4	4
3	4	5
3	5	5
2	5	5
4	4	4
3	2	4
3	5	5
2	5	5
2	4	4
3	5	5
3	4	4
4	4	4
3	4	4
3	5	5
4	3	4
1	4	4
1	4	4
1	5	4
1	4	4
4	5	5
5	4	4
1	5	5
3	5	4
3	5	5
1	4	5
4	5	5
3	3	3
4	3	4
2	5	5
3	5	4
3	4	4
3	5	5
4	5	5
3	4	3
4	3	4
3	5	5
3	5	5
3	4	4
3	5	5
4	4	4
5	3	4
5	4	5
4	3	4
5	3	4
1	4	4
3	5	5
5	5	4
5	4	4
3	5	3
4	5	5
4	4	4
5	2	4
5	5	5
4	5	5
5	4	4
1	3	4
3	3	4
5	4	4
5	2	4
3	5	3
3	3	4
3	4	4
3	3	4
3	3	4
3	4	4
4	3	5
5	4	4
5	5	5
4	5	5
5	5	5
1	3	4
3	4	4
4	5	5
5	5	4
5	4	4
4	5	3
5	5	5
1	4	4
3	2	4
5	5	5
5	5	5
3	4	4
5	3	4
3	3	4
4	4	4
3	2	4
3	5	3
2	3	4
4	4	4
4	3	4
2	3	4
3	4	4
4	3	5
5	4	4
3	5	5
3	5	5
1	5	4
3	4	4
3	5	3
4	5	5
1	4	4
3	2	4
5	5	5
5	5	5
3	4	4
3	3	4
3	3	4
4	4	4
5	2	4
5	5	3
4	3	4
5	4	4
1	3	4
3	3	4
5	4	4
5	3	5
3	4	4
4	5	5
3	5	5
3	5	5
2	5	3
4	3	4
4	4	4
3	5	5
4	5	4
5	4	4
5	5	3
4	5	5
5	4	4
1	2	4
3	5	5
5	5	5
5	4	4
3	3	4
4	3	4
3	4	4
3	2	4
2	5	3
4	3	4
4	4	4
2	3	4
3	3	4
3	4	4
3	3	5
3	4	4
4	5	5
5	5	5
5	4	4
4	5	3
5	5	5
1	4	4
3	2	4
5	5	5
5	5	5
3	4	4
4	3	4
3	3	4
3	4	4
2	2	4
4	3	4
4	4	4
3	5	5
3	5	4
3	4	4
4	5	3
3	5	5
2	4	4
3	2	4
3	5	5
3	5	5
3	4	4
3	3	4
3	3	4
3	4	4
4	2	4
5	5	3
5	3	4
3	4	4
4	3	4
5	3	4
5	4	4
4	3	5
5	4	4
3	5	5
3	5	5
3	5	5
4	5	5
5	4	4
5	5	5
4	4	4
5	3	4
1	4	5
3	3	4
5	3	4
5	4	4
3	5	5
4	5	4
3	4	4
3	5	3
2	5	5
4	4	4
4	2	4
3	5	5
4	5	5
1	4	4
3	3	4
5	3	4
5	4	4
1	2	4
3	5	3
1	3	4
3	3	4
3	4	4
4	5	5
2	5	4
3	4	4
3	5	3
3	5	5
3	4	4
3	2	4
3	5	5
4	5	5
5	4	4
5	3	4
4	3	4
5	4	4
1	2	4
3	5	3
5	3	4
5	4	4
3	3	4
4	3	4
3	4	4
3	3	5
2	4	4
4	5	5
4	5	5
2	4	4
4	5	5
4	4	4
2	3	4
3	4	5
4	3	4
5	3	4
3	4	4
3	5	5
1	5	4
3	4	4
3	5	3
4	5	5
1	4	4
3	2	4
5	5	5
5	5	5
3	4	4
3	3	4
3	3	4
4	4	4
5	2	4
5	5	3
4	3	4
5	4	4
1	3	4
3	3	4
5	4	4
5	3	5
3	4	4
4	5	5
3	5	5
3	5	5
2	5	3
4	3	3
4	4	4
3	4	4
4	2	4
5	3	4
5	3	3
4	3	4
5	5	5
1	5	4
3	4	4
5	5	5
3	5	5
3	4	3
3	3	4
3	5	5
3	5	5
3	4	4
4	5	5
5	4	4
5	3	4
5	4	5
5	3	4
4	3	4
5	4	4
1	5	5
4	5	4
3	4	4
3	5	3
2	5	5
4	4	4
3	2	4
3	5	5
2	5	5
3	4	4
3	3	4
3	3	4
3	4	4
3	2	4
3	5	3
4	3	4
5	4	4
5	3	4
5	3	4
5	4	4
4	3	5
5	4	4
1	5	5
3	5	5
5	5	5
5	5	3
3	3	3
3	5	5
4	3	4
2	2	5
3	3	4
3	4	4
3	5	5
5	5	5
3	4	5
4	3	4
3	5	5
3	5	5
3	4	4
3	3	4
5	4	4
1	5	4
5	4	5
4	5	4
5	4	4
1	4	5
3	5	5
3	4	5
1	4	4
3	5	5
4	5	5
5	4	4
1	2	4
5	5	5
4	5	5
5	4	4
1	5	5
3	4	4
3	2	5
1	4	4
3	5	5
3	5	4
3	4	4
3	4	4
3	5	4
3	4	5
5	5	5
1	4	4
5	5	4
4	5	5
5	5	5
1	4	4
3	4	5
5	5	5
1	4	5
5	4	4
4	5	5
5	5	5
1	4	4
3	2	4
3	5	5
1	5	5
3	4	4
1	5	5
3	4	4
4	2	5
3	4	4
3	5	5
2	5	4
4	4	4
4	4	4
2	5	4
3	4	5
4	5	5
1	4	4
3	5	4
1	5	5
3	4	5
3	4	4
5	5	5
5	5	5
4	4	4
3	2	4
3	5	5
4	5	5
3	4	4
3	5	5
3	4	4
5	2	5
1	4	4
5	5	5
4	5	4
5	4	4
1	4	4
3	5	4
3	4	5
1	5	5
3	4	4
4	5	4
3	5	5
3	5	5
2	4	5
4	4	4
4	4	5
3	5	5
5	4	5
1	4	4
5	5	5
4	5	5
5	4	4
1	2	4
3	5	5
3	5	5
1	4	4
3	5	5
4	4	4
3	2	5
3	4	4
2	5	5
4	5	4
4	4	4
2	4	4
3	5	4
3	4	5
3	5	5
3	4	4
5	5	4
1	5	5
5	4	4
4	5	5
5	5	5
1	4	4
3	2	4
3	5	5
1	5	5
3	4	4
4	5	5
3	4	4
3	2	5
2	4	4
4	4	4
4	4	5
3	5	5
3	4	5
3	4	4
5	5	5
5	5	5
3	4	4
3	2	4
2	5	5
3	5	5
3	4	4
3	5	5
3	4	4
3	2	5
5	4	4
1	5	5
5	5	4
3	4	4
5	4	4
1	5	4
5	4	5
4	5	5
5	4	4
3	5	4
3	5	5
3	5	5
5	5	5
1	4	4
5	3	4
4	4	4
5	5	4
1	4	5
3	5	4
3	4	4
1	4	5
3	5	5
4	4	5
3	4	4
3	5	5
2	5	5
4	4	4
4	2	4
5	5	5
5	5	5
4	4	4
3	5	5
3	4	4
4	2	5
3	4	4
3	5	5
5	5	4
4	4	4
3	4	5
4	5	5
2	4	5
3	4	4
3	5	5
3	5	5
3	4	4
3	2	4
3	5	5
5	5	5
1	4	4
5	5	5
4	4	4
5	2	5
1	4	4
3	5	5
3	5	4
1	4	4
3	4	4
4	5	4
3	4	5
3	5	5
2	4	4
4	5	4
4	5	5
2	4	4
4	3	4
4	4	4
2	5	4
3	4	5
4	5	4
1	4	4
3	4	5
1	5	5
3	4	5
3	4	4
5	5	5
5	5	5
4	4	4
3	2	4
3	5	5
4	5	5
3	4	4
3	5	5
3	4	4
5	2	5
1	4	4
5	5	5
4	5	4
5	4	4
1	4	4
3	5	4
3	4	5
1	5	5
3	4	4
4	5	4
3	5	5
3	5	5
2	4	5
4	5	5
4	4	4
3	2	3
5	4	4
1	5	4
5	5	5
4	3	4
5	2	5
1	3	4
3	4	4
3	5	5
2	5	5
3	4	5
3	3	4
3	5	5
3	5	5
3	4	4
5	3	4
1	4	4
5	5	4
1	4	5
5	5	4
4	4	4
5	4	5
1	5	5
4	4	5
3	4	4
3	5	5
2	5	5
4	4	4
3	2	4
3	5	5
2	5	5
2	4	4
3	5	5
3	4	4
3	2	5
3	4	4
3	5	5
5	5	4
1	4	4
5	4	4
1	5	4
5	4	5
4	5	5
5	4	4
1	5	4
3	5	5
3	5	5
1	4	5
3	5	5
3	3	3
4	3	4
2	5	5
3	3	4
3	4	4
4	5	5
4	5	5
3	4	3
4	3	4
3	5	5
3	5	5
3	4	4
3	3	4
4	4	4
5	3	4
1	4	4
4	3	4
5	4	4
1	4	4
3	5	5
3	4	4
1	4	4
3	5	3
4	5	5
4	4	4
5	2	4
1	5	5
4	5	5
5	4	4
1	3	4
3	4	4
3	4	4
1	4	4
3	5	3
3	3	4
4	4	4
3	4	4
3	3	4
3	4	4
4	5	5
5	4	4
1	5	5
4	5	5
5	5	5
1	4	4
3	4	4
4	5	5
5	4	4
1	4	4
4	5	3
5	5	5
1	4	4
3	2	4
3	5	5
1	5	5
3	4	4
1	3	4
3	4	4
4	4	4
3	4	4
3	5	3
2	3	4
4	4	4
4	4	4
2	3	4
3	4	4
4	5	5
1	4	4
3	5	5
1	5	5
3	4	4
3	4	4
3	5	3
4	5	5
4	4	4
3	2	4
3	5	5
4	5	5
3	4	4
3	3	4
3	4	4
4	4	4
5	4	4
1	5	3
4	3	4
5	4	4
1	4	4
3	3	4
3	4	4
1	5	5
3	4	4
4	5	5
3	5	5
3	5	5
2	3	3
4	4	4
4	4	4
3	5	5
4	4	4
5	4	4
1	5	3
4	5	5
5	4	4
1	2	4
3	5	5
3	5	5
1	4	4
3	3	4
4	4	4
3	4	4
3	4	4
2	5	3
4	3	4
4	4	4
2	4	4
3	3	4
3	4	4
3	5	5
3	4	4
4	5	5
5	5	5
1	4	4
4	5	3
5	5	5
1	4	4
3	2	4
3	5	5
1	5	5
3	4	4
4	3	4
3	4	4
3	4	4
2	4	4
4	4	4
4	4	4
3	5	5
3	4	4
4	4	4
4	5	3
3	5	5
3	4	4
4	2	4
3	5	5
3	5	5
3	4	4
3	3	4
3	4	4
3	4	4
4	4	4
5	5	3
1	3	4
3	4	4
4	4	4
5	3	4
1	4	4
4	5	5
5	4	4
3	5	5
3	5	5
3	5	5
4	5	5
5	4	4
1	3	4
4	4	4
5	3	4
1	4	4
3	3	4
3	4	4
1	4	4
3	5	5
4	4	4
3	4	4
3	5	3
2	5	5
4	4	4
4	2	4
3	5	5
4	5	5
4	4	4
3	3	4
3	4	4
4	4	4
3	4	4
4	5	3
3	3	4
3	4	4
3	4	4
4	5	5
2	4	4
3	4	4
3	5	3
4	5	5
3	4	4
3	2	4
3	5	5
4	5	5
5	4	4
1	3	4
4	4	4
5	4	4
1	4	4
3	5	3
3	3	4
1	4	4
3	4	4
4	3	4
3	4	4
3	5	5
2	4	4
4	5	5
4	5	5
2	4	4
4	3	4
4	4	4
2	3	4
3	4	4
4	3	4
1	4	4
3	4	4
1	5	5
3	4	4
3	4	4
3	5	3
4	5	5
4	4	4
3	2	4
3	5	5
4	5	5
3	4	4
3	3	4
3	4	4
4	4	4
5	4	4
1	5	3
4	3	4
5	4	4
1	4	4
3	3	4
3	4	4
1	5	5
3	4	4
4	5	5
3	5	5
3	5	5
2	3	3
4	3	3
4	4	4
3	4	4
4	4	4
5	3	4
1	3	3
4	3	4
5	5	5
1	3	4
3	4	4
3	5	5
3	5	5
3	4	3
3	3	4
3	5	5
3	5	5
3	4	4
4	3	4
5	4	4
1	3	4
5	4	4
1	3	4
4	4	4
5	4	4
1	5	5
4	4	4
3	4	4
3	5	3
2	5	5
4	4	4
3	2	4
3	5	5
2	5	5
3	4	4
3	3	4
3	4	4
3	4	4
3	4	4
3	5	3
4	3	4
5	4	4
1	4	4
5	3	4
1	4	4
4	5	5
5	4	4
1	5	5
3	5	5
3	5	5
1	3	3
3	3	3

## Sheet: Figure 3C
	0	1	2	3	4	5
Standard care versus AI-generated	29.8	21.5	18.3	13.5	9.8	7.1
Standard care versus AI-assisted	10.7	14.2	20.8	24.1	18.3	11.9

## Sheet: Figure 3D
0	1	2	3	4	5
29.8	21.5	18.3	13.5	9.8	7.1

## Sheet: Figure 3E
0	1	2	3	4	5
10.7	14.2	20.8	24.1	18.3	11.9

## Sheet: Figure 3F
Standard care	AI-assisted
22.6755	28.1457
25.5512	29.1243
34.5432	29.3874
34.5432	32.3292
36.3582	34.5157
42.0654	36.4363
43.0602	37.6278
43.8483	38.9015
51.2714	39.3102
51.5227	39.9079
51.7972	40.4608
53.7358	42.1874
54.5521	44.7877
55.4573	44.959
55.5524	46.9439
57.0566	46.9579
58.7262	47.9955
59.3542	49.8194
63.2302	51.672
64.3186	52.6957
65.8841	53.1402
66.4603	55.0707
67.343	55.2538
67.7124	55.9901
71.4338	56.901
71.8857	57.6726
72.9589	58.3096
73.18	58.8336
73.5679	59.324
77.6194	59.3774
78.7697	59.5036
80.5233	60.0067
80.5233	63.1472
80.8892	64.0436
84.8834	64.2668
85.1386	65.6997
85.6427	66.099
87.114	68.7274
89.2217	68.8178
91.2591	68.9353
95.8106	69.0049
96.0185	71.4153
97.1724	72.123
97.9723	72.9036
98.8304	72.9589
100.13	72.967
100.13	73.1454
100.14	73.5679
101.562	74.3572
102.658	74.6016
102.763	74.7421
102.778	74.9684
102.868	76.158
103.211	76.5736
103.211	76.8342
103.365	77.6011
103.985	78.4548
104.225	79.7251
104.944	80.3169
105.191	80.398
106.423	81.5332
106.428	82.555
106.552	82.6133
107.003	82.7168
107.839	83.6552
108.143	85.9278
108.203	86.5189
108.846	86.9757
109.199	87.6843
109.952	87.7616
110.704	88.2893
110.905	88.8301
111.146	89.3256
112.234	89.3737
112.627	89.656
112.727	92.019
113.573	92.801
114.651	93.3427
114.735	94.2076
114.75	94.9096
115.101	95.0936
115.736	95.6002
116.911	95.6356
116.948	95.6654
117.079	96.8094
118.571	96.9849
118.849	97.2441
120.963	97.9371
121.23	98.0871
121.424	98.1348
121.934	98.1593
122.117	98.1987
123.543	98.2047
123.543	98.6292
124.448	99.0148
125.232	99.0647
125.272	99.1946
126.235	99.2726
126.676	99.3847
127.774	101.505
128.528	101.533
128.783	102.303
129.177	102.32
129.58	102.401
130.765	102.557
130.952	102.625
131.104	103.275
131.393	103.371
131.479	103.852
132.91	103.941
133.699	104.44
133.817	105.601
133.929	105.729
133.929	106.16
134.573	106.23
134.64	106.736
134.999	106.844
135.694	107.334
136.365	108.146
136.914	108.846
137.18	108.88
137.967	108.91
138.074	109.723
138.242	109.787
138.559	109.851
139.234	110.328
139.462	111.483
139.708	111.767
140.182	111.836
140.642	112.178
140.649	112.727
140.929	112.92
140.95	113.054
141.501	113.573
142.461	113.912
143.117	114.07
143.599	114.598
143.818	114.694
144.077	114.75
144.654	115.359
145.031	115.547
145.123	115.584
145.123	115.727
145.708	116.153
145.794	116.213
145.968	116.396
146.138	116.577
146.197	116.58
147.09	117.685
147.622	117.836
147.622	119.024
148	119.082
148.028	119.737
148.054	119.752
148.054	121.155
148.836	121.374
149.113	122.175
149.474	123.272
149.735	123.517
150.253	123.598
150.622	123.815
152.055	124.653
153.142	124.736
154.103	124.907
154.603	125.232
155.368	125.357
155.648	125.477
155.671	125.603
155.805	126.616
156.279	126.624
157.095	126.676
157.232	126.676
157.47	127.032
157.792	127.749
158.874	128.408
159.077	128.561
159.117	128.757
159.22	129.025
161.264	129.536
162.154	130.047
162.167	130.165
162.167	130.177
162.866	130.236
163.62	130.721
164.16	130.852
164.18	131.595
164.932	131.68
165.24	131.775
165.394	132.143
165.394	132.791
166.202	132.861
167.564	132.91
168.444	133.096
168.767	134.031
169.7	134.268
169.971	134.789
170.565	135.632
170.621	136.256
170.709	136.392
172.146	136.452
172.275	136.716
173.364	137.098
173.467	137.297
173.641	137.41
173.641	137.706
173.995	137.821
174.393	138.448
175.842	138.565
175.892	139.317
176.307	139.377
176.387	140.706
176.532	141.022
177.006	141.794
177.325	142.569
177.337	142.585
177.396	142.592
178.896	143.712
178.896	144.279
179.872	144.39
179.984	144.474
180.77	144.929
184.572	145.968
184.572	150.504
184.761	152.303
184.816	152.511
185.783	152.736
188.038	153.553
188.197	153.735
188.953	155.884
189.133	156.465
189.398	156.546
189.524	157.617
191.031	158.049
191.077	158.881
191.098	159.319
191.439	159.404
191.906	160.568
192.077	161.288
192.525	161.623
193.993	162.081
194.313	164.56
194.532	165.016
194.692	165.273
195.347	165.526
198.547	165.93
199.67	166.081
199.875	167.293
201.449	167.95
201.585	168.31
201.646	169.165
202.111	169.293
203.328	169.738
203.663	172.146
203.984	172.491
204.049	172.643
204.121	173.511
204.317	173.781
204.993	174.193
205.7	174.395
206.158	174.844
206.553	175.732
207.781	176.009
208.151	176.387
209.256	176.428
211.769	180.384
213.721	180.471
213.721	180.945
214.529	181.653
215.181	182.097
216.183	183.921
216.183	184.855
217.1	188.197
219.109	188.264
220.447	190.55
224.898	191.098
224.906	191.816
225.457	193.146
225.539	194.465
226.038	197.611
228.607	198.547
231.243	198.68
231.599	199.349
232.389	201.959
234.984	204.212
236.857	205.006
237.203	206.911
240.607	210.25
240.607	211.324
243.223	214.624
248.984	216.558
255.548	221.969
257.502	222.62
267.492	236.37
267.492	236.629
267.839	238.543
268.387	281.266

## Sheet: Figure 3G
janus-Pro-CXR
1	2	3	4	5	all
139	143	141	152	156	731
157	153	155	144	140	749
janus-pro
1	2	3	4	5	all
8	4	3	4	2	21
288	292	293	292	294	1459
gpt4o
1	2	3	4	5	all
11	13	15	16	8	63
285	283	281	280	288	1417

## Sheet: Figure 3H
Janus-Pro	ChatGPT 4o	Janus-Pro-CXR
2	2	3
2	1	3
2	2	1
2	2	3
2	2	3
2	2	3
2	2	4
2	2	3
2	2	3
2	2	3
2	2	3
2	2	3
2	2	3
2	1	5
2	2	3
2	1	3
2	2	3
2	1	5
2	2	3
2	2	3
1	2	5
2	2	5
2	2	1
2	2	4
2	2	4
2	2	3
2	2	3
2	2	3
2	2	3
2	2	3
2	2	3
2	2	3
2	2	5
2	2	3
2	2	3
1	2	3
1	2	3
1	2	3
1	1	3
1	2	3
2	3	3
2	3	3
2	3	1
2	3	3
2	3	3
2	2	3
2	2	3
2	2	3
2	2	3
2	2	4
2	3	3
1	3	3
2	3	1
2	3	5
2	3	3
2	2	3
2	2	3
2	1	3
2	2	4
2	2	3
2	2	3
2	2	3
2	2	3
2	2	3
2	2	3
2	2	4
1	2	4
2	2	4
2	2	4
1	2	4
2	3	2
2	1	2
2	3	2
2	3	2
2	3	2
2	2	3
2	2	3
2	2	3
2	2	3
1	2	3
2	1	3
2	2	3
1	2	3
2	2	3
2	2	3
2	2	3
2	2	3
2	2	3
1	1	3
1	2	4
2	3	3
2	3	3
2	3	3
2	3	3
2	3	3
2	3	4
2	3	3
2	3	3
2	3	5
2	3	3
1	3	3
1	3	3
1	1	2
1	3	3
1	3	3
2	1	3
2	1	3
2	1	3
2	1	3
2	1	4
2	2	3
2	2	2
2	2	3
2	2	2
2	2	3
2	2	3
2	2	3
2	2	3
2	2	3
2	2	3
2	2	3
2	2	3
2	2	3
2	2	3
2	2	3
1	3	5
3	3	5
3	3	5
3	3	5
3	3	5
1	1	3
1	1	3
1	1	3
1	1	3
1	1	3
1	1	3
1	1	3
1	1	3
1	1	3
1	1	3
1	1	5
1	3	5
1	2	1
1	3	5
1	1	5
1	1	5
1	1	1
1	1	5
1	1	1
1	1	5
1	1	1
1	1	1
1	1	5
1	1	5
1	1	1
2	1	1
1	1	1
1	3	1
1	1	1
3	1	1
1	3	5
1	1	5
1	1	5
3	1	5
1	1	5
1	1	1
1	1	1
1	1	1
1	1	1
1	1	1
1	1	3
1	1	3
3	1	3
1	1	3
1	1	3
1	1	3
3	3	3
1	2	3
1	1	3
3	1	3
1	1	5
1	1	5
1	1	5
1	1	5
1	1	5
1	1	5
1	1	5
1	1	5
1	1	5
1	1	5
1	1	4
1	1	4
3	1	4
1	1	4
1	1	4
1	1	3
1	1	3
1	3	3
1	1	3
3	1	3
1	1	3
1	1	3
1	1	3
1	3	3
1	1	3
1	3	2
1	1	2
1	1	2
1	1	2
3	1	2
1	1	4
1	1	4
1	2	4
1	1	4
1	1	4
1	1	4
3	1	4
1	1	4
1	1	4
1	1	4
3	1	2
1	1	2
1	1	2
1	1	2
1	1	2
1	3	3
3	3	3
3	1	3
3	3	3
3	3	3
1	1	5
1	1	5
1	1	5
1	1	5
1	1	5
1	1	5
1	1	5
1	1	5
1	1	5
1	1	5
1	2	3
2	2	3
2	2	3
2	2	3
2	2	3
1	1	1
1	1	1
1	1	3
1	1	1
1	1	1
2	2	3
2	1	3
2	2	1
2	2	3
2	2	3
2	2	3
2	2	4
2	2	3
2	2	3
2	2	3
2	2	3
2	2	3
2	2	3
2	1	5
2	2	3
2	1	3
2	2	3
2	1	5
2	2	3
2	2	3
1	2	5
2	2	5
2	2	1
2	2	4
2	2	4
2	2	3
2	2	3
2	2	3
2	2	3
2	2	3
2	2	3
2	2	3
2	2	5
2	2	3
2	2	3
1	2	3
1	2	3
1	2	3
1	1	3
1	2	3
2	3	3
2	3	3
2	3	1
2	3	3
2	3	3
2	2	3
2	2	3
2	2	3
2	2	3
2	2	4
2	3	3
1	3	3
2	3	1
2	3	5
2	3	3
2	2	3
2	2	3
2	1	3
2	2	4
2	2	3
2	2	3
2	2	3
2	2	3
2	2	3
2	2	3
2	2	4
1	2	4
2	2	4
2	2	4
1	2	4
2	3	2
2	1	2
2	3	2
2	3	2
2	3	2
2	2	3
2	2	3
2	2	3
2	2	3
1	2	3
2	1	3
2	2	3
1	2	3
2	2	3
2	2	3
2	2	3
2	2	3
2	2	3
1	1	3
1	2	4
2	3	3
2	3	3
2	3	3
2	3	3
2	3	3
2	3	4
2	3	3
2	3	3
2	3	5
2	3	3
1	3	3
1	3	3
1	1	2
1	3	3
1	3	3
2	1	3
2	1	3
2	1	3
2	1	3
2	1	4
2	2	3
2	2	2
2	2	3
2	2	2
2	2	3
2	2	3
2	2	3
2	2	3
2	2	3
2	2	3
2	2	3
2	2	3
2	2	3
2	2	3
2	2	3
1	3	5
3	3	5
3	3	5
3	3	5
3	3	5
1	1	3
1	1	3
1	1	3
1	1	3
1	1	3
1	1	3
1	1	3
1	1	3
1	1	3
1	1	3
1	1	5
1	3	5
1	2	1
1	3	5
1	1	5
1	1	5
1	1	1
1	1	5
1	1	1
1	1	5
1	1	1
1	1	1
1	1	5
1	1	5
1	1	1
2	1	1
1	1	1
1	3	1
1	1	1
3	1	1
1	3	5
1	1	5
1	1	5
3	1	5
1	1	5
1	1	1
1	1	1
1	1	1
1	1	1
1	1	1
2	2	3
2	2	3
2	2	3
2	2	3
2	2	4
2	3	3
1	3	3
2	3	1
2	3	5
2	3	3
2	2	3
2	2	3
2	1	3
2	2	4
2	2	3
2	2	3
2	2	3
2	2	3
2	2	3
2	2	3
2	2	4
1	2	4
2	2	4
2	2	4
1	2	4
2	3	2
2	1	2
2	3	2
2	3	2
2	3	2
2	2	3
2	2	3
2	2	3
2	2	3
1	2	3
2	1	3
2	2	3
1	2	3
2	2	3
2	2	3
2	2	3
2	2	3
2	2	3
1	1	3
1	2	4
2	3	3
2	3	3
2	3	3
2	3	3
2	3	3
2	3	4
2	3	3
2	3	3
2	3	5
2	3	3
1	3	3
1	3	3
1	1	2
1	3	3
1	3	3
2	1	3
2	1	3
2	1	3
2	1	3
2	1	4
2	2	3
2	2	2
2	2	3
2	2	2
2	2	3
2	2	3
2	2	3
2	2	3
2	2	3
2	2	3
2	2	3
2	2	3
2	2	3
2	2	3
2	2	3
1	3	5
3	3	5
3	3	5
3	3	5
3	3	5
1	1	3
1	1	3
1	1	3
1	1	3
1	1	3
1	1	3
1	1	3
1	1	3
1	1	3
1	1	3
1	1	5
1	3	5
1	2	1
1	3	5
1	1	5
1	1	5
1	1	1
1	1	5
1	1	1
1	1	5
1	1	1
1	1	1
1	1	5
1	1	5
1	1	1
2	1	1
1	1	1
1	3	1
1	1	1
3	1	1
1	3	5
1	1	5
1	1	5
3	1	5
1	1	5
1	1	1
1	1	1
1	1	1
1	1	1
1	1	1
1	1	3
1	1	3
3	1	3
1	1	3
1	1	3
1	1	3
3	3	3
1	2	3
1	1	3
3	1	3
1	1	5
1	1	5
1	1	5
1	1	5
1	1	5
1	1	5
1	1	5
1	1	5
1	1	5
1	1	5
1	1	4
1	1	4
3	1	4
1	1	4
1	1	4
1	1	3
1	1	3
1	3	3
1	1	3
3	1	3
1	1	3
1	1	3
1	1	3
1	3	3
1	1	3
1	3	2
1	1	2
1	1	2
1	1	2
3	1	2
1	1	4
1	1	4
1	2	4
1	1	4
1	1	4
1	1	4
3	1	4
1	1	4
1	1	4
1	1	4
2	3	4
2	3	3
2	3	3
2	3	5
2	3	3
1	3	3
1	3	3
1	1	2
1	3	3
1	3	3
2	1	3
2	1	3
2	1	3
2	1	3
2	1	4
2	2	3
2	2	2
2	2	3
2	2	2
2	2	3
2	2	3
2	2	3
2	2	3
2	2	3
2	2	3
2	2	3
2	2	3
2	2	3
2	2	3
2	2	3
1	3	5
3	3	5
3	3	5
3	3	5
3	3	5
1	1	3
1	1	3
1	1	3
1	1	3
1	1	3
1	1	3
1	1	3
1	1	3
1	1	3
1	1	3
1	1	5
1	3	5
1	2	1
1	3	5
1	1	5
1	1	5
1	1	1
1	1	5
1	1	1
1	1	5
1	1	1
1	1	1
1	1	5
1	1	5
1	1	1
2	1	1
1	1	1
1	3	1
1	1	1
3	1	1
1	3	5
1	1	5
1	1	5
3	1	5
1	1	5
1	1	1
1	1	1
1	1	1
1	1	1
1	1	1
1	1	3
1	1	3
3	1	3
1	1	3
1	1	3
1	1	3
3	3	3
1	2	3
1	1	3
3	1	3
1	1	5
1	1	5
1	1	5
1	1	5
1	1	5
1	1	5
1	1	5
1	1	5
1	1	5
1	1	5
1	1	4
1	1	4
3	1	4
1	1	4
1	1	4
1	1	3
1	1	3
1	3	3
1	1	3
3	1	3
1	1	3
1	1	3
1	1	3
1	3	3
1	1	3
1	3	2
1	1	2
1	1	2
1	1	2
3	1	2
1	1	4
1	1	4
1	2	4
1	1	4
1	1	4
1	1	4
3	1	4
1	1	4
1	1	4
1	1	4
3	1	2
1	1	2
1	1	2
1	1	2
1	1	2
1	3	3
3	3	3
3	1	3
3	3	3
3	3	3
1	1	5
1	1	5
1	1	5
1	1	5
1	1	5
1	1	5
1	1	5
1	1	5
1	1	5
1	1	5
1	2	3
2	2	3
2	2	3
2	2	3
2	2	3
1	1	1
1	1	1
1	1	3
1	1	1
1	1	1
2	2	3
2	1	3
2	2	1
2	2	3
2	2	3
2	2	3
2	2	4
2	2	3
2	2	3
2	2	3
2	2	3
2	2	3
2	2	3
2	2	3
2	2	4
2	3	3
1	3	3
2	3	1
2	3	5
2	3	3
2	2	3
2	2	3
2	1	3
2	2	4
2	2	3
2	2	3
2	2	3
2	2	3
2	2	3
2	2	3
2	2	4
1	2	4
2	2	4
2	2	4
1	2	4
2	3	2
2	1	2
2	3	2
2	3	2
2	3	2
2	2	3
2	2	3
2	2	3
2	2	3
1	2	3
2	1	3
2	2	3
1	2	3
2	2	3
2	2	3
2	2	3
2	2	3
2	2	3
1	1	3
1	2	4
2	3	3
2	3	3
2	3	3
2	3	3
2	3	3
2	3	4
2	3	3
2	3	3
2	3	5
2	3	3
1	3	3
1	3	3
1	1	2
1	3	3
1	3	3
2	1	3
2	1	3
2	1	3
2	1	3
2	1	4
2	2	3
2	2	2
2	2	3
2	2	2
2	2	3
2	2	3
2	2	3
2	2	3
2	2	3
2	2	3
2	2	3
2	2	3
2	2	3
2	2	3
2	2	3
1	3	5
3	3	5
3	3	5
3	3	5
3	3	5
1	1	3
1	1	3
1	1	3
1	1	3
1	1	3
1	1	3
1	1	3
1	1	3
1	1	3
1	1	3
1	1	5
1	3	5
1	2	1
1	3	5
1	1	5
1	1	5
1	1	1
1	1	5
1	1	1
1	1	5
1	1	1
1	1	1
1	1	5
1	1	5
1	1	1
2	1	1
1	1	1
1	3	1
1	1	1
3	1	1
1	3	5
1	1	5
1	1	5
3	1	5
1	1	5
1	1	1
1	1	1
1	1	1
1	1	1
1	1	1
1	1	3
1	1	3
3	1	3
1	1	3
1	1	3
1	1	3
3	3	3
1	2	3
1	1	3
3	1	3
1	1	5
1	1	5
1	1	5
1	1	5
1	1	5
1	1	5
1	1	5
1	1	5
1	1	5
1	1	5
1	1	4
1	1	4
3	1	4
1	1	4
1	1	4
1	1	3
1	1	3
1	3	3
1	1	3
3	1	3
1	1	3
1	1	3
1	1	3
1	3	3
1	1	3
1	3	2
1	1	2
1	1	2
1	1	2
3	1	2
1	1	4
1	1	4
1	2	4
1	1	4
1	1	4
1	1	4
3	1	4
1	1	4
1	1	4
1	1	4
1	1	5
1	1	5
1	1	5
1	1	5
1	1	5
1	1	4
1	1	4
3	1	4
1	1	4
1	1	4
1	1	3
1	1	3
1	3	3
1	1	3
3	1	3
1	1	3
1	1	3
1	1	3
1	3	3
1	1	3
1	3	2
1	1	2
1	1	2
1	1	2
3	1	2
1	1	4
1	1	4
1	2	4
1	1	4
1	1	4
1	1	4
3	1	4
1	1	4
1	1	4
1	1	4
3	1	2
1	1	2
1	1	2
1	1	2
1	1	2
1	3	3
3	3	3
3	1	3
3	3	3
3	3	3
1	1	5
1	1	5
1	1	5
1	1	5
1	1	5
1	1	5
1	1	5
1	1	5
1	1	5
1	1	5
1	2	3
2	2	3
2	2	3
2	2	3
2	2	3
1	1	1
1	1	1
1	1	3
1	1	1
1	1	1
2	2	3
2	1	3
2	2	1
2	2	3
2	2	3
2	2	3
2	2	4
2	2	3
2	2	3
2	2	3
2	2	3
2	2	3
2	2	3
2	1	5
2	2	3
2	1	3
2	2	3
2	1	5
2	2	3
2	2	3
1	2	5
2	2	5
2	2	1
2	2	4
2	2	4
2	2	3
2	2	3
2	2	3
2	2	3
2	2	3
2	2	3
2	2	3
2	2	5
2	2	3
2	2	3
1	2	3
1	2	3
1	2	3
1	1	3
1	2	3
2	3	3
2	3	3
2	3	1
2	3	3
2	3	3
2	2	3
2	2	3
2	2	3
2	2	3
2	2	4
2	3	3
1	3	3
2	3	1
2	3	5
2	3	3
2	2	3
2	2	3
2	1	3
2	2	4
2	2	3
2	2	3
2	2	3
2	2	3
2	2	3
2	2	3
2	2	4
1	2	4
2	2	4
2	2	4
1	2	4
2	3	2
2	1	2
2	3	2
2	3	2
2	3	2
2	2	3
2	2	3
2	2	3
2	2	3
1	2	3
2	1	3
2	2	3
1	2	3
2	2	3
2	2	3
2	2	3
2	2	3
2	2	3
1	1	3
1	2	4
2	3	3
2	3	3
2	3	3
2	3	3
2	3	3
2	3	4
2	3	3
2	3	3
2	3	5
2	3	3
1	3	3
1	3	3
1	1	2
1	3	3
1	3	3
2	1	3
2	1	3
2	1	3
2	1	3
2	1	4
2	2	3
2	2	2
2	2	3
2	2	2
2	2	3
2	2	3
2	2	3
2	2	3
2	2	3
2	2	3
2	2	3
2	2	3
2	2	3
2	2	3
2	2	3
1	3	5
3	3	5
3	3	5
3	3	5
3	3	5
1	1	3
1	1	3
1	1	3
1	1	3
1	1	3
1	1	3
1	1	3
1	1	3
1	1	3
1	1	3
1	1	5
1	3	5
1	2	1
1	3	5
1	1	5
1	1	5
1	1	1
1	1	5
1	1	1
1	1	5
1	1	1
1	1	1
1	1	5
1	1	5
1	1	1
2	1	1
1	1	1
1	3	1
1	1	1
3	1	1
1	3	5
1	1	5
1	1	5
3	1	5
1	1	5
1	1	1
1	1	1
1	1	1
1	1	1
1	1	1
1	1	3
1	1	3
3	1	3
1	1	3
1	1	3
1	1	3
3	3	3
1	2	3
1	1	3
3	1	3
1	1	5
1	1	5
1	1	5
1	1	5
1	1	5
1	1	5
1	1	5
1	1	5
1	1	5
1	1	5
1	1	4
1	1	4
3	1	4
1	1	4
1	1	4
1	1	3
1	1	3
1	3	3
1	1	3
3	1	3
1	1	3
1	1	3
1	1	3
1	3	3
1	1	3
1	3	2
1	1	2
1	1	2
1	1	2
3	1	2
1	1	4
1	1	4
1	2	4
1	1	4
1	1	4
1	1	4
3	1	4
1	1	4
1	1	4
1	1	4
3	1	2
1	1	2
1	1	2
1	1	2
1	1	2
1	3	3
3	3	3
3	1	3
3	3	3
3	3	3
1	1	5
1	1	5
1	1	5
1	1	5
1	1	5
1	1	5
1	1	5
1	1	5
1	1	5
1	1	5
1	2	3
2	2	3
2	2	3
2	2	3
2	2	3
1	1	1
1	1	1
1	1	3
1	1	1
1	1	1
2	2	3
2	1	3
2	2	1
2	2	3
2	2	3
2	2	3
2	2	4
2	2	3
2	2	3
2	2	3
2	2	3
2	2	3
2	2	3
2	1	5
2	2	3
2	1	3
2	2	3
2	1	5
2	2	3
2	2	3
1	2	5
2	2	5
2	2	1
2	2	4
2	2	4
2	2	3
2	2	3
2	2	3
2	2	3
2	2	3
2	2	3
2	2	3
2	2	5
2	2	3
2	2	3
1	2	3
1	2	3
1	2	3
1	1	3
1	2	3
2	3	3
2	3	3
2	3	1
2	3	3
2	3	3
2	2	3
2	2	3
2	2	3
2	2	3
2	2	4
2	3	3
1	3	3
2	3	1
2	3	5
2	3	3
2	2	3
2	2	3
2	1	3
2	2	4
2	2	3
2	2	3
2	2	3
2	2	3
2	2	3
2	2	3
2	2	4
1	2	4
2	2	4
2	2	4
1	2	4
2	3	2
2	1	2
2	3	2
2	3	2
2	3	2
2	2	3
2	2	3
2	2	3
2	2	3
1	2	3
2	1	3
2	2	3
1	2	3
2	2	3
2	2	3
2	2	3
2	2	3
2	2	3
1	1	3
1	2	4
2	3	3
2	3	3
2	3	3
2	3	3
2	3	3
2	3	4
2	3	3
2	3	3
2	3	5
2	3	3
1	3	3
1	3	3
1	1	2
1	3	3
1	3	3
2	1	3
2	1	3
2	1	3
2	1	3
2	1	4
2	2	3
2	2	2
2	2	3
2	2	2
2	2	3
2	2	3
2	2	3
2	2	3
2	2	3
2	2	3
2	2	3
2	2	3
2	2	3
2	2	3
2	2	3
1	3	5
3	3	5
3	3	5
3	3	5
3	3	5
1	1	3
1	1	3
1	1	3
1	1	3
1	1	3
1	1	3
1	1	3
1	1	3
1	1	3
1	1	3
1	1	5
1	3	5
1	2	1
1	3	5
1	1	5
1	1	5
1	1	1
1	1	5
1	1	1
1	1	5
1	1	1
1	1	1
1	1	5
1	1	5
1	1	1
2	1	1
1	1	1
1	3	1
1	1	1
3	1	1
1	3	5
1	1	5
1	1	5
3	1	5
1	1	5
1	1	1
1	1	1
1	1	1
1	1	1
1	1	1
1	1	3
1	1	3
3	1	3
1	1	3
1	1	3
1	1	3
3	3	3
1	2	3
1	1	3
3	1	3
1	1	5
1	1	5
1	1	5
1	1	5
1	1	5
1	1	5
1	1	5
1	1	5
1	1	5
1	1	5
1	1	4
1	1	4
3	1	4
1	1	4
1	1	4
1	1	3
1	1	3
1	3	3
1	1	3
3	1	3
1	1	3
1	1	3
1	1	3
1	3	3
1	1	3
1	3	2
1	1	2
1	1	2
1	1	2
3	1	2
1	1	4
1	1	4
1	2	4
1	1	4
1	1	4
1	1	4
3	1	4
1	1	4
1	1	4
1	1	4
3	1	2
1	1	2
1	1	2
1	1	2
1	1	2
1	3	3
3	3	3
3	1	3
3	3	3
3	3	3
1	1	5
1	1	5
1	1	5
1	1	5
1	1	5
1	1	5
1	1	5
1	1	5
1	1	5
1	1	5
1	2	3
2	2	3
2	2	3
2	2	3
2	2	3
1	1	1
1	1	1
1	1	3
1	1	1
1	1	1

## Sheet: Figure 3I
Janus-Pro	ChatGPT 4o	Janus-Pro-CXR
2	2	3
2	1	3
2	2	1
2	2	3
2	2	3
2	2	3
2	2	4
2	2	3
2	2	3
2	2	3
2	2	3
2	2	3
1	2	3
2	1	5
2	2	3
2	1	3
2	2	4
2	1	4
2	2	5
2	2	4
1	2	5
2	2	5
2	2	1
2	2	4
2	2	4
2	1	3
2	3	3
2	2	3
2	3	3
2	1	3
2	2	3
2	2	3
2	2	5
2	2	3
2	2	3
1	2	3
1	2	4
1	2	5
1	1	4
1	2	4
2	3	3
2	3	3
2	3	1
2	3	3
2	3	3
2	2	3
2	2	3
2	2	3
2	2	3
2	2	4
2	3	3
1	3	3
2	3	1
2	3	5
2	3	3
2	2	3
2	2	3
2	1	3
2	2	4
2	2	3
2	2	3
2	2	3
2	2	3
2	2	3
2	2	3
2	2	4
1	2	4
2	2	4
2	2	4
1	2	4
2	3	2
2	1	2
2	3	2
2	3	2
2	3	2
2	2	3
2	2	3
2	2	3
2	2	3
1	2	3
2	1	3
2	2	3
1	2	3
2	2	3
2	2	3
2	2	3
2	2	3
2	2	3
1	1	3
1	2	4
2	3	3
2	3	4
2	3	4
2	3	5
2	3	4
2	3	4
2	3	3
2	3	3
2	3	5
2	3	3
2	3	3
1	3	3
1	1	2
2	3	3
2	3	3
2	1	3
2	1	3
2	1	3
2	1	3
2	1	4
2	2	3
2	2	2
2	2	3
2	2	2
2	2	3
2	2	3
2	2	3
2	2	3
2	2	3
2	2	3
2	2	3
2	2	3
2	2	3
2	2	3
2	2	3
1	3	3
3	3	4
3	3	3
3	3	3
3	3	3
1	1	3
1	1	3
1	1	3
1	1	3
1	1	3
1	1	3
1	1	3
1	1	3
1	1	3
1	1	3
2	1	3
2	3	4
2	2	4
2	3	5
2	1	4
1	1	5
1	1	1
1	1	5
1	1	1
1	1	5
1	1	1
1	1	1
1	1	5
1	1	5
1	1	1
2	1	3
1	1	4
1	3	4
1	1	4
3	1	4
1	3	5
1	1	5
1	1	5
3	1	5
1	1	5
1	1	1
1	1	1
1	1	1
1	1	1
1	1	1
1	1	3
1	1	3
3	1	3
1	1	3
1	1	3
1	1	3
3	3	3
1	2	5
1	1	3
3	1	3
1	1	1
1	1	1
1	1	5
1	1	1
1	1	1
1	2	3
1	1	4
1	2	3
1	2	3
1	2	3
1	1	4
1	1	4
3	1	4
1	1	4
1	1	4
2	1	3
2	1	3
2	3	3
2	1	3
2	1	3
1	1	3
1	1	3
1	1	3
1	3	3
1	1	3
1	3	2
1	1	2
1	1	2
1	1	2
3	1	2
1	1	4
1	1	4
1	2	4
1	1	4
1	1	4
1	1	4
3	1	4
1	1	4
1	1	4
1	1	4
3	1	2
1	1	2
1	1	2
1	1	2
1	1	2
1	3	3
3	3	3
3	1	3
3	3	3
3	3	3
1	2	3
1	1	4
1	2	4
1	2	4
1	2	4
2	1	1
2	1	1
2	1	5
2	1	1
2	1	1
1	2	3
2	2	3
2	2	3
2	2	3
2	2	3
2	1	1
2	1	1
2	1	3
2	1	1
2	1	1
2	2	3
2	1	3
2	2	1
2	2	3
2	2	3
2	2	3
2	2	4
2	2	3
2	2	3
2	2	3
1	2	5
2	2	5
2	2	1
2	2	4
2	2	4
2	1	3
2	3	3
2	2	3
2	3	3
2	1	3
2	2	3
2	2	3
2	2	5
2	2	3
2	2	3
1	2	3
1	2	4
1	2	5
1	1	4
1	2	4
2	3	3
2	3	3
2	3	1
2	3	3
2	3	3
2	2	3
2	2	3
2	2	3
2	2	3
2	2	4
2	3	3
1	3	3
2	3	1
2	3	5
2	3	3
2	2	3
2	2	3
2	1	3
2	2	4
2	2	3
2	2	3
2	2	3
2	2	3
2	2	3
2	2	3
2	2	4
1	2	4
2	2	4
2	2	4
1	2	4
2	3	2
2	1	2
2	3	2
2	3	2
2	3	2
2	2	3
2	2	3
2	2	3
2	2	3
1	2	3
2	1	3
2	2	3
1	2	3
2	2	3
2	2	3
2	2	3
2	2	3
2	2	3
1	1	3
1	2	4
2	3	3
2	3	4
2	3	4
2	3	5
2	3	4
2	3	4
2	3	3
2	3	3
2	3	5
2	3	3
2	3	3
1	3	3
1	1	2
2	3	3
2	3	3
2	1	3
2	1	3
2	1	3
2	1	3
2	1	4
2	2	3
2	2	2
2	2	3
2	2	2
2	2	3
2	2	3
2	2	3
2	2	3
2	2	3
2	2	3
2	2	3
2	2	3
2	2	3
2	2	3
2	2	3
1	3	3
3	3	4
3	3	3
3	3	3
3	3	3
1	1	3
1	1	3
1	1	3
1	1	3
1	1	3
1	1	3
1	1	3
1	1	3
1	1	3
1	1	3
2	1	3
2	3	4
2	2	4
2	3	5
2	1	4
1	1	5
1	1	1
1	1	5
1	1	1
1	1	5
1	1	1
1	1	1
1	1	5
1	1	5
1	1	1
1	1	5
1	1	1
1	1	5
1	1	1
1	1	5
1	1	1
1	1	1
1	1	5
1	1	5
1	1	1
2	1	3
1	1	4
1	3	4
1	1	4
3	1	4
1	3	5
1	1	5
1	1	5
3	1	5
1	1	5
1	1	1
1	1	1
1	1	1
1	1	1
1	1	1
1	1	3
1	1	3
3	1	3
1	1	3
1	1	3
1	1	3
3	3	3
1	2	5
1	1	3
3	1	3
1	1	1
1	1	1
1	1	5
1	1	1
1	1	1
1	2	3
1	1	4
1	2	3
1	2	3
1	2	3
1	1	4
1	1	4
3	1	4
1	1	4
1	1	4
2	1	3
2	1	3
2	3	3
2	1	3
2	1	3
1	1	3
1	1	3
1	1	3
1	3	3
1	1	3
1	3	2
1	1	2
1	1	2
1	1	2
3	1	2
1	1	4
1	1	4
1	2	4
1	1	4
1	1	4
1	1	4
3	1	4
1	1	4
1	1	4
1	1	4
3	1	2
1	1	2
1	1	2
1	1	2
1	1	2
1	3	3
3	3	3
3	1	3
3	3	3
3	3	3
1	2	3
1	1	4
1	2	4
1	2	4
1	2	4
2	1	1
2	1	1
2	1	5
2	1	1
2	1	1
1	2	3
2	2	3
2	2	3
2	2	3
2	2	3
2	1	1
2	1	1
2	1	3
2	1	1
2	1	1
2	2	3
2	1	3
2	2	1
2	2	3
2	2	3
2	2	3
2	2	4
2	2	3
2	2	3
2	2	3
2	2	3
2	2	3
1	2	3
2	1	5
2	2	3
2	1	3
2	2	4
2	1	4
2	2	5
2	2	4
1	2	5
2	2	5
2	2	1
2	2	4
2	2	4
2	1	3
2	3	3
2	2	3
2	3	3
2	1	3
2	2	3
2	2	3
2	2	5
2	2	3
2	2	3
1	2	3
1	2	4
1	2	5
1	1	4
1	2	4
2	3	3
2	3	3
2	3	1
2	3	3
2	3	3
2	2	3
2	2	3
2	2	3
2	2	3
2	2	4
2	3	3
1	3	3
2	3	1
2	3	5
2	3	3
2	2	3
2	2	3
2	1	3
2	2	4
2	2	3
2	2	3
2	2	3
2	2	3
2	2	3
2	2	3
2	2	4
1	2	4
2	2	4
2	2	4
1	2	4
2	3	2
2	1	2
2	3	2
2	3	2
2	3	2
2	2	3
2	2	3
2	2	3
2	2	3
1	2	3
2	1	3
2	2	3
1	2	3
2	2	3
2	2	3
2	2	3
2	2	3
2	2	3
1	1	3
1	2	4
2	3	3
2	3	4
2	3	4
2	3	5
2	3	4
2	3	4
2	3	3
2	3	3
2	3	5
2	3	3
2	3	3
1	3	3
1	1	2
2	3	3
2	3	3
2	1	3
2	1	3
2	1	3
2	1	3
2	1	4
2	2	3
2	2	2
2	2	3
2	2	2
2	2	3
2	2	3
2	2	3
2	2	3
2	2	3
2	2	3
2	2	3
2	2	3
2	2	3
2	2	3
2	2	3
1	3	3
3	3	4
3	3	3
3	3	3
3	3	3
1	1	3
1	1	3
1	1	3
1	1	3
1	1	3
1	1	3
1	1	3
1	1	3
1	1	3
1	1	3
2	1	3
2	3	4
2	2	4
2	3	5
2	1	4
1	1	5
1	1	1
1	1	5
1	1	1
1	1	5
1	1	1
1	1	1
1	1	5
1	1	5
1	1	1
2	1	3
1	1	4
1	3	4
1	1	4
3	1	4
1	3	5
1	1	5
1	1	5
3	1	5
1	1	5
1	1	1
1	1	1
1	1	1
1	1	1
1	1	1
1	1	3
1	1	3
3	1	3
1	1	3
1	1	3
1	1	3
3	3	3
1	2	5
1	1	3
3	1	3
1	1	1
1	1	1
1	1	5
1	1	1
1	1	1
1	2	3
1	1	4
1	2	3
1	2	3
1	2	3
1	1	4
1	1	4
3	1	4
1	1	4
1	1	4
2	1	3
2	1	3
2	3	3
2	1	3
2	1	3
1	1	3
1	1	3
1	1	3
1	3	3
1	1	3
1	3	2
1	1	2
1	1	2
1	1	2
3	1	2
1	1	4
1	1	4
1	2	4
1	1	4
1	1	4
1	1	4
3	1	4
1	1	4
1	1	4
1	1	4
3	1	2
1	1	2
1	1	2
1	1	2
1	1	2
1	3	3
3	3	3
3	1	3
3	3	3
3	3	3
1	2	3
1	1	4
1	2	4
1	2	4
1	2	4
2	1	1
2	1	1
2	1	5
2	1	1
2	1	1
1	2	3
2	2	3
2	2	3
2	2	3
2	2	3
2	1	1
2	1	1
2	1	3
2	1	1
2	1	1
2	2	3
2	1	3
2	2	1
2	2	3
2	2	3
2	2	3
2	2	4
2	2	3
2	2	3
2	2	3
2	2	3
2	2	3
1	2	3
2	1	5
2	2	3
2	1	3
2	2	4
2	1	4
2	2	5
2	2	4
1	2	5
2	2	5
2	2	1
2	2	4
2	2	4
2	1	3
2	3	3
2	2	3
2	3	3
2	1	3
2	2	3
2	2	3
2	2	5
2	2	3
2	2	3
1	2	3
1	2	4
1	2	5
1	1	4
1	2	4
2	3	3
2	3	3
2	3	1
2	3	3
2	3	3
2	2	3
2	2	3
2	2	3
2	2	3
2	2	4
2	3	3
1	3	3
2	3	1
2	3	5
2	3	3
2	2	3
2	2	3
2	1	3
2	2	4
2	2	3
2	2	3
2	2	3
2	2	3
2	2	3
2	2	3
2	2	4
1	2	4
2	2	4
2	2	4
1	2	4
2	3	2
2	1	2
2	3	2
2	3	2
2	3	2
2	2	3
2	2	3
2	2	3
2	2	3
1	2	3
2	1	3
2	2	3
1	2	3
2	2	3
2	2	3
2	2	3
2	2	3
2	2	3
1	1	3
1	2	4
2	3	3
2	3	4
2	3	4
2	3	5
2	3	4
2	3	4
2	3	3
2	3	3
2	3	5
2	3	3
2	3	3
1	3	3
1	1	2
2	3	3
2	3	3
2	1	3
2	1	3
2	1	3
2	1	3
2	1	4
2	2	3
2	2	2
2	2	3
2	2	2
2	2	3
2	2	3
2	2	3
2	2	3
2	2	3
2	2	3
2	2	3
2	2	3
2	2	3
2	2	3
2	2	3
1	3	3
3	3	4
3	3	3
3	3	3
3	3	3
1	1	3
1	1	3
1	1	3
1	1	3
1	1	3
1	1	3
1	1	3
1	1	3
1	1	3
1	1	3
2	1	3
2	3	4
2	2	4
2	3	5
2	1	4
1	1	5
1	1	1
1	1	5
1	1	1
1	1	5
1	1	1
1	1	1
1	1	5
1	1	5
1	1	1
1	1	3
1	1	3
1	1	3
1	1	3
1	1	3
2	1	3
2	3	4
2	2	4
2	3	5
2	1	4
1	1	5
1	1	1
1	1	5
1	1	1
1	1	5
1	1	1
1	1	1
1	1	5
1	1	5
1	1	1
2	1	3
1	1	4
1	3	4
1	1	4
3	1	4
1	3	5
1	1	5
1	1	5
3	1	5
1	1	5
1	1	1
1	1	1
1	1	1
1	1	1
1	1	1
1	1	3
1	1	3
3	1	3
1	1	3
1	1	3
1	1	3
3	3	3
1	2	5
1	1	3
3	1	3
1	1	1
1	1	1
1	1	5
1	1	1
1	1	1
1	2	3
1	1	4
1	2	3
1	2	3
1	2	3
1	1	4
1	1	4
3	1	4
1	1	4
1	1	4
2	1	3
2	1	3
2	3	3
2	1	3
2	1	3
1	1	3
1	1	3
1	1	3
1	3	3
1	1	3
1	3	2
1	1	2
1	1	2
1	1	2
3	1	2
1	1	4
1	1	4
1	2	4
1	1	4
1	1	4
1	1	4
3	1	4
1	1	4
1	1	4
1	1	4
3	1	2
1	1	2
1	1	2
1	1	2
1	1	2
1	3	3
3	3	3
3	1	3
3	3	3
3	3	3
1	2	3
1	1	4
1	2	4
1	2	4
1	2	4
2	1	1
2	1	1
2	1	5
2	1	1
2	1	1
1	2	3
2	2	3
2	2	3
2	2	3
2	2	3
2	1	1
2	1	1
2	1	3
2	1	1
2	1	1
2	2	3
2	1	3
2	2	1
2	2	3
2	2	3
2	2	3
2	2	4
2	2	3
2	2	3
2	2	3
2	2	3
2	2	3
1	2	3
2	1	5
2	2	3
2	1	3
2	2	4
2	1	4
2	2	5
2	2	4
1	2	5
2	2	5
2	2	1
2	2	4
2	2	4
2	1	3
2	3	3
2	2	3
2	3	3
2	1	3
2	2	3
2	2	3
2	2	5
2	2	3
2	2	3
1	2	3
1	2	4
1	2	5
1	1	4
1	2	4
2	3	3
2	3	3
2	3	1
2	3	3
2	3	3
2	2	3
2	2	3
2	2	3
2	2	3
2	2	4
2	3	3
1	3	3
2	3	1
2	3	5
2	3	3
2	2	3
2	2	3
2	1	3
2	2	4
2	2	3
2	2	3
2	2	3
2	2	3
2	2	3
2	2	3
2	2	4
1	2	4
2	2	4
2	2	4
1	2	4
2	3	2
2	1	2
2	3	2
2	3	2
2	3	2
2	2	3
2	2	3
2	2	3
2	2	3
1	2	3
2	1	3
2	2	3
1	2	3
2	2	3
2	2	3
2	2	3
2	2	3
2	2	3
1	1	3
1	2	4
2	3	3
2	3	4
2	3	4
2	3	5
2	3	4
2	3	4
2	3	3
2	3	3
2	3	5
2	3	3
2	3	3
1	3	3
1	1	2
2	3	3
2	3	3
2	1	3
2	1	3
2	1	3
2	1	3
2	1	4
2	2	3
2	2	2
2	2	3
2	2	2
2	2	3
2	2	3
2	2	3
2	2	3
2	2	3
2	2	3
2	2	3
2	2	3
2	2	3
2	2	3
2	2	3
1	1	5
1	1	1
1	1	5
1	1	1
1	1	5
1	1	1
1	1	1
1	1	5
1	1	5
1	1	1
2	1	3
1	1	4
1	3	4
1	1	4
3	1	4
1	3	5
1	1	5
1	1	5
3	1	5
1	1	5
1	1	1
1	1	1
1	1	1
1	1	1
1	1	1
1	1	3
1	1	3
3	1	3
1	1	3
1	1	3
1	1	3
3	3	3
1	2	5
1	1	3
3	1	3
1	1	1
1	1	1
1	1	5
1	1	1
1	1	1
1	2	3
1	1	4
1	2	3
1	2	3
1	2	3
1	1	4
1	1	4
3	1	4
1	1	4
1	1	4
2	1	3
2	1	3
2	3	3
2	1	3
2	1	3
1	1	3
1	1	3
1	1	3
1	3	3
1	1	3
1	3	2
1	1	2
1	1	2
1	1	2
3	1	2
1	1	4
1	1	4
1	2	4
1	1	4
1	1	4
1	1	4
3	1	4
1	1	4
1	1	4
1	1	4
3	1	2
1	1	2
1	1	2
1	1	2
1	1	2
1	3	3
3	3	3
3	1	3
3	3	3
3	3	3
1	2	3
1	1	4
1	2	4
1	2	4
1	2	4
2	1	1
2	1	1
2	1	5
2	1	1
2	1	1
1	2	3
2	2	3
2	2	3
2	2	3
2	2	3
2	1	1
2	1	1
2	1	3
2	1	1
2	1	1
2	2	3
2	1	3
2	2	1
2	2	3
2	2	3
2	2	3
2	2	4
2	2	3
2	2	3
2	2	3
2	2	3
2	2	3
1	2	3
2	1	5
2	2	3
2	1	3
2	2	4
2	1	4
2	2	5
2	2	4
1	2	5
2	2	5
2	2	1
2	2	4
2	2	4
2	1	3
2	3	3
2	2	3
2	3	3
2	1	3
2	2	3
2	2	3
2	2	5
2	2	3
2	2	3
1	2	3
1	2	4
1	2	5
1	1	4
1	2	4
2	3	3
2	3	3
2	3	1
2	3	3
2	3	3
2	2	3
2	2	3
2	2	3
2	2	3
2	2	4
2	3	3
1	3	3
2	3	1
2	3	5
2	3	3
2	2	3
2	2	3
2	1	3
2	2	4
2	2	3
2	2	3
2	2	3
2	2	3
2	2	3
2	2	3
2	2	4
1	2	4
2	2	4
2	2	4
1	2	4
2	3	2
2	1	2
2	3	2
2	3	2
2	3	2
2	2	3
2	2	3
2	2	3
2	2	3
1	2	3
2	1	3
2	2	3
1	2	3
2	2	3
2	2	3
2	2	3
2	2	3
2	2	3
1	1	3
1	2	4
2	3	3
2	3	4
2	3	4
2	3	5
2	3	4
2	3	4
2	3	3
2	3	3
2	3	5
2	3	3
2	3	3
1	3	3
1	1	2
2	3	3
2	3	3
2	1	3
2	1	3
2	1	3
2	1	3
2	1	4
2	2	3
2	2	2
2	2	3
2	2	2
2	2	3
2	2	3
2	2	3
2	2	3
2	2	3
2	2	3
2	2	3
2	2	3
2	2	3
2	2	3
2	2	3
1	3	3
3	3	4
3	3	3
3	3	3
3	3	3
1	1	3
1	1	3
1	1	3
1	1	3
1	1	3
1	1	3
1	1	3
1	1	3
1	1	3
1	1	3
2	1	3
2	3	4
2	2	4
2	3	5
2	1	4
1	1	5
1	1	1
1	1	5
1	1	1
1	1	5
1	1	1
1	1	1
1	1	5
1	1	5
1	1	1
2	1	3
1	1	4
1	3	4
1	1	4
3	1	4
1	3	5
1	1	5
1	1	5
3	1	5
1	1	5
1	1	1
1	1	1
1	1	1
1	1	1
1	1	1
1	1	3
1	1	3
3	1	3
1	1	3
1	1	3
1	1	3
3	3	3
1	2	5
1	1	3
3	1	3
1	1	1
1	1	1
1	1	5
1	1	1
1	1	1
1	2	3
1	1	4
1	2	3
1	2	3
1	2	3
1	1	4
1	1	4
3	1	4
1	1	4
1	1	4
2	1	3
2	1	3
2	3	3
2	1	3
2	1	3
1	1	3
1	1	3
1	1	3
1	3	3
1	1	3
1	3	2
1	1	2
1	1	2
1	1	2
3	1	2
1	1	4
1	1	4
1	2	4
1	1	4
1	1	4
1	1	4
3	1	4
1	1	4
1	1	4
1	1	4
3	1	2
1	1	2
1	1	2
1	1	2
1	1	2
1	3	3
3	3	3
3	1	3
3	3	3
3	3	3
1	2	3
1	1	4
1	2	4
1	2	4
1	2	4
2	1	1
2	1	1
2	1	5
2	1	1
2	1	1
1	2	3
2	2	3
2	2	3
2	2	3
2	2	3
2	1	1
2	1	1
2	1	3
2	1	1
2	1	1

## Sheet: Figure 3J
	0	1	2	3	4	5
Published reports versus Janus-Pro	91.6	3.1	2.5	1.4	1.2	0.2
Published reports versus ChatGPT 4o	63.5	20.2	11.1	2.6	1.9	0.7
Published reports versus Janus-Pro-CXR	39.2	32.1	13.4	7.7	4.3	3.3

[truncated: 4 more sheets: Figure 4B, Figure 4C, Figure 4D, Figure 4E]
